# Supplementary material for: NRF2 connects Src tyrosine kinase to ferroptosis resistance in glioblastoma
Source: Life Sci Alliance. 2023 Oct 25;7(1):e202302205. doi: 10.26508/lsa.202302205 (PMC10599979; doi:10.26508/lsa.202302205)
Supplement: Supplementary file 2 [file LSA-2023-02205_SdataF1.2.xlsx]

## Sheet: 1E
RAW DATA 1E
U87-MG				T98G				GBMSC83
CTR	DAS	PP2		CTR	DAS	PP2		CTR	DAS	PP2
2.77359	1.456	0.765		1.09786	0.72044	1.2883		1.295	1.30428	0.91442
1.2899	1.78428	1.259		1.07824	0.7064	1.1736		1.3251	1.19208	1.07078
1.60343	2.06902	1.306		1.15943	0.86353	1.1911		1.2697	1.18583	1.05197
3.12656	1.5468	2.107		1.21353	0.88968	1.4308		1.1685	1.22738	0.87683
1.81212	0.88757	4.371		0.89066	0.80488	1.1817		1.2276	1.17154	0.89661
1.74526	1.07055	2.368		1.20667	0.90781	1.31		1.1	1.14331	0.97551
3.14325	1.65907	2.61		1.24027	0.74222	1.1427		1.246	1.10275	0.96192
1.31872	3.15343	1.407		1.21849	0.82289	1.1565		1.1538	1.13852	0.95608
1.62295	1.40684	2.934		1.20388	0.83983	1.1632		1.1508	1.10278	0.98108
1.98931	1.17593	1.929		1.27287	0.79079	1.1766		1.1799	1.05474	0.9727
2.0066	1.17336	3.106		1.20178	0.7548	1.1198		1.2987	1.04094	0.70871
2.73911	1.84334	1.027		1.26328	0.78243	1.2012		1.1339	1.19566	0.90165
1.84448	1.42091	1.01691		1.19582	0.83481	1.1523		1.1625	1.13061	0.8037
2.07131	1.53739	1.11653		1.17402	0.80978	1.0858		1.3194	0.76596	1.31662
1.63303	1.21903	1.04794		1.19308	0.85338	1.1654		1.2534	1.01812	1.21895
2.32437	1.5198	1.17727		1.20149	0.95065	1.94		1.1416	1.11568	1.11109
2.54051	1.0984	1.17135		1.17907	0.88557	1.48		1.1006	1.074	0.93185
3.35217	1.5614	1.10996		1.17885	0.74388	1.708		1.1991	1.0442	0.94007
1.14494	1.32661	1.19046		1.19848	0.83987	1.661		1.082	1.23838	0.90971
1.25709	1.33691	1.11669		1.18	0.69256	1.636		0.989	1.12536	1.00795
2.09987	0.89956	1.12227		1.58927	0.65994	1.913		1.549	0.88544	0.91447
2.22834	1.60831	1.13313		1.60174	0.6432	1.712		1.004	0.8577	1.12587
1.30239	1.16801	1.10158		2.01042	1.1908	1.634		1.209	0.74944	0.85129
1.96262	1.22473	1.03473		1.7828	1.4062	1.913		1.698	0.83151	0.9309
2.6292	1.91955	1.1516		1.66637	1.7871	1.963		1.268	0.88742	0.78807
2.71344	1.42143	1.11425		1.58169	1.0076	1.703		1.422	0.86141	0.96417
2.08906	1.1724	0.99431		1.43359	1.2383	1.961		1.33	0.86985	0.98556
3.56814	1.8566	1.1677		1.69931	1.357	2.034		1.482	0.77156	1.17446
3.24716	1.92273	1.06691		1.44327	1.1806	1.836		1.133	1.04713	1.23597
2.4105	2.30305	1.12247		1.33479	1.1797	1.678		1.657	0.88132	1.1109
3.58923	1.30379	1.07326		1.28434	1.2152	1.193		1.52	0.85858	0.98645
1.97162	1.93204	1.0883		1.60774	1.2739	1.314		1.133	0.78216	0.91845
1.79698	1.80717	1.12328		1.71864	1.1814	1.877		1.09	0.90776	0.92602
2.13819	1.85623	1.03189		1.57729	1.2925	1.854		1.537	1.2154	0.9823
0.91027	2.02166	1.08385		2.13221	1.5274	1.299		1.468	1.0405	1.02547
1.09335	1.42461	1.274		1.68887	1.3968	2.325		1.819	1.3267	0.94388
2.42608	1.56699	1.352		1.9646	1.4504	1.279		1.806	1.3825	0.84409
2.6313	1.88535	1.389		1.94683	1.5573	1.314		1.408	2.4107	0.9024
1.22381	1.52193	1.056		1.93961	1.2248	1.597		1.302	1.0774	0.9913
1.28384	1.81713	1.119		1.70712	1.155	1.828		1.817	0.7752	1.04058
1.73903	2.40156	1.095		2.21328	1.1961	1.549		1.723	1.4445	1.09692
1.35525	1.15804	1.09		2.36784	1.0018	1.574		1.303	1.1934	1.03395
1.60852	2.0369	1.07		2.14782	1.3606	1.744		1.023	1.0194	1.2545
3.8174	1.42683	1.053		2.25162	1.2458	1.405		1.025	1.0672	1.09796
2.95509	1.13207	1.084		1.71967	0.9801	2.411		1.651	1.1208	0.95876
2.20734	1.3233	1.184		1.9354	1.324	1.673		1.786	1.298	1.05403
3.34234	1.43661	1.227		2.37172	1.2109	1.401		1.223	1.1159	1.16529
1.51742	2.10607	1.276		1.95123	1.2866	1.369		1.58	1.2117	1.30748
1.75953	1.99015	1.241		2.24328	1.2774	1.377		1.398	1.1636	1.14866
3.00516	1.85408	1.231		2.41843	1.0972	1.801		1.958	0.8428	1.15638
2.35919	1.53389	1.127		1.82267	1.2574	1.756		1.367	1.0527	1.30806
2.35849	1.34314	1.064		2.22903	1.147	1.611		1.4839	0.9152	1.18348
2.21693	1.5423	1.001		1.89049	1.243	1.466		1.698	1.0739	1.11535
1.65787	1.33897	1.014		1.96927	1.3088	1.351		1.2482	1.1915	0.92715
1.59829	1.2339	1.164		1.86007	1.2671	1.816		1.7117	0.916	1.12595
2.27082	1.13284	1.219		1.4277	1.2529	1.501		1.1258	1.2076	0.945
2.46305	1.35217	1.017		1.4663	1.2876	1.33278		1.337	1.3957	0.756
2.88222	1.47485	1.052		1.4167	1.1598	1.26404		1.5734		0.989
1.92671	1.26941	1.03		1.3918	1.1283	1.23333		2.059		0.953
2.66868	2.64271	1.148		1.3208	1.3155	1.35524		2.0098		1.625
2.05072	1.74652	1.23964		1.4747	1.2511	1.26586		1.5922		1.408
2.62315	2.49495	1.373		1.3298	1.2378	1.33768				0.94
2.43639	2.13288	1.28008		1.3031	1.2478	1.50928				0.891
1.95111	2.10837	1.21754		1.4352	1.3498	1.23437				0.897
1.89646	1.63621	1.10028		1.5249	1.1361	1.2543				1.058
2.4257	3.39622	1.25865		1.2989	1.0796	1.40009				0.849
2.85494	2.94442	1.31949		1.3578	1.0499	1.55344				0.952
1.94266	2.15253	1.25117		1.3709	1.1339	1.2655				1.213
2.22223	1.99367	1.07066		1.3222	1.2715	1.37386				1.167
2.16948	1.77314	1.31574		1.5799	1.3251	1.3908				0.69
3.46924	1.46292	1.18952		1.2923	1.4339	1.29105				0.69
2.79441	2.62936	1.17683		1.2734	1.1917	1.27477				1.071
3.83099	3.70058	1.01884		1.3838	1.2031	1.27405				1.127
2.11438	2.77202	1.35602		1.31	1.3149	1.29863				0.771
3.63761	3.02852	1.33307		1.2368	1.3149	1.24097				0.846
1.31737	2.06653	1.23933		1.3968	1.0414	1.38338				1.089
1.8556	2.87806	1.25398		1.4246	1.069	1.35662				0.673
2.09465	1.77454	1.20449		1.2366	1.0929	1.12327				0.722
2.28924	1.20178	1.23803		1.5527	1.1167	1.23288				1.367
2.34332	2.17351	1.30606		1.2106	1.2032	1.15871				0.849
2.27653	1.94282	1.07021		1.2937	1.2813	1.30856				0.968
2.35646	1.41499	1.22615		1.2135	1.2309	1.183				1.005
1.60951	2.36249	1.5794		1.2217	1.0967	1.14673
1.97814	2.5967	1.64234		1.4509	1.2085	1.36912
2.03087	2.20907	1.68514		1.2541	1.1073	1.42075
3.82486	1.15397	1.36716		1.3008	1.1034	1.42565
5.6519	2.37893	1.34646		1.4881	1.0987	1.15707
3.3163	3.27463	1.26776		1.4175	1.067	1.02708
1.8782	2.52062	1.13435		1.4683	1.0517	1.28517
2.77985	2.57485	1.30358		1.2856	1.0282	1.15566
1.97299	2.80464	1.10522		1.4219	1.0733	1.14309
9.87269	1.96065	1.40487		1.3837	1.0104	1.14753
2.42499	1.81192	1.31165			0.9967	1.13158
2.58884	2.21202	1.19645			1.0377	1.13831
1.30412	3.76802	1.34179			1.0805	1.18806
1.24305	2.96265	1.32289			1.013	1.254
1.12747	2.43679	1.24066			1.0517	1.21469
1.07931	4.24554	1.27367			1.0703	1.21324
1.08222	1.55233	1.19227			1.0663	1.1013
1.35093	2.03417	1.17142			1.0256	1.17414
1.3601	1.87393	1.20392			1.0009	1.12652
1.20315	2.40021	1.05972			1.0383	1.24301
1.26573	2.67243	1.58052			1.2294	1.1905
1.13888	2.33652	1.57961			1.2186	1.18374
1.24708	0.71063	1.3515			1.1562	1.0196
1.2447	1.1513	1.29187			1.1228	1.4165
1.17656	0.60384	1.13063			1.1352	1.36023
1.20297	0.5949	1.21772			1.1626	1.41281
1.25682	1.1325	1.35616			1.3638	1.41386
1.16456	1.15269	1.2705			1.3563	1.24234
1.23828	1.12598	1.74489			1.1488	1.27354
1.21648	0.39892	1.24642			1.0478	1.29032
1.17412	0.52842	1.34476			1.045	1.17953
1.23638	0.98042	1.0424			1.1066	1.06113
1.15926	0.95702	1.30048			1.109	1.26696
1.20339	0.64511	1.39079			1.0963	1.41161
1.13567	0.67256	1.11859			1.0727
1.16114	1.44822	1.10314			1.1329
1.27814	1.26493	1.39647			1.1154
1.12312	1.27182	1.23648			1.1219
1.24632	1.20116	1.52991			1.1308
1.21587	1.15222	1.44897			1.1237
1.24654	1.14553				1.2087
1.21962	1.2297				1.2721
1.15767	1.29187				1.0887
1.14178	1.3362				1.1675
1.16885	1.34389				1.0741
1.14758	1.18667				1.2773
1.15161	1.22452				1.2554
1.21836	1.34855				1.2416
1.1288	1.49359				1.1563
1.07496	1.28568				1.2605
1.27173	1.2808				1.2908
1.31077	1.35656				1.1671
1.30444	1.53702				1.2006
1.52414	1.09923				1.1955
1.32337	1.00665				1.2094
1.30187	1.43985				1.3722
1.29049	1.22949				1.213
1.16217	1.12978				1.1807
1.29431	1.78785				1.087
1.24431	1.11889				1.1246
1.22121	1.30198				1.206
1.17698	1.25859
1.14888	1.28193
1.18906	1.14546
1.27331	1.11297
1.22705	1.09456
1.40218	1.18287
1.19199	1.52173
1.33393	1.13636
1.27623	1.41773
1.345	1.15688
1.14139	1.13598
1.20233	1.14711
1.14515	1.18399
1.0976	0.96656
1.29407	1.1458
1.13555	1.06478
1.2467	1.08971
1.21326	1.03599
1.26492	1.18754
1.2552	1.46406
1.12267	1.06026
1.16905	1.10711
1.18419	1.27253
1.17757	1.10145
1.16361	1.15725
1.21342	1.20862
1.18911	1.2373
1.423	1.12933
1.39087	1.09325
1.47084	1.16473
1.18248	1.35722
1.34188	1.1538
1.11096	1.39672
	1.26188
