# Supplementary material for: NRF2 connects Src tyrosine kinase to ferroptosis resistance in glioblastoma
Source: Life Sci Alliance. 2023 Oct 25;7(1):e202302205. doi: 10.26508/lsa.202302205 (PMC10599979; doi:10.26508/lsa.202302205)
Supplement: Supplementary file 5 [file LSA-2023-02205_SdataF2.2.xlsx]

## Sheet: 2A
	RAW DATA - 2A
	NRF2 DENSITOMETRY		NRF2	VINC	NRF2/VINC	NRF2	VINC	NRF2/VINC	NRF2	VINC	NRF2/VINC	fc 1	fc2	fc3
	CYTO	CTR	14798652	29732388	0.497728	15916551	33166874	0.479893	4137276	7652205	0.540665	1	1	1
		DAS	22617288	37258803	0.607032	22894752	41218995	0.555442	6754154	9558983	0.706577	1.21961	1.15743	1.30687
		TRIG	38694844	41023752	0.94323	40450016	45160874	0.895687	8032104	10233004	0.784921	1.89507	1.86643	1.45177
			NRF2	LAMIN	NRF2/LAMIN	NRF2	LAMIN	NRF2/LAMIN	NRF2	LAMIN	NRF2/LAMIN	fc 1	fc2	fc3
	NUC	CTR	32944167	41456522	0.794668	38973116	44121593	0.883312	11127033	21261057	0.523353	1	1	1
		DAS	10644167	28166338	0.377904	12718116	31323995	0.406018	3716598	12976087	0.286419	0.475549	0.459655	0.547277
		TRIG	6660761	21437288	0.310709	12522267	25003702	0.500817	2873962	10414087	0.275969	0.390992	0.566976	0.527309

## Sheet: 2B
RAW DATA 2B
U87			GBMSC83
CTR	DAS		CTR	DAS
2.7736	1.456		1.6574	1.2154
1.2899	1.7843		1.5198	1.0405
1.6034	2.069		1.1334	1.3267
3.1266	1.5468		1.09	1.3825
1.8121	0.8876		1.5371	2.4107
1.7453	1.0706		1.4683	1.0774
3.1433	1.6591		1.8185	0.7752
1.3187	3.1534		1.8063	1.4445
1.623	1.4068		1.4084	1.1934
1.9893	1.1759		1.3016	1.0194
2.0066	1.1734		1.8168	1.0672
2.7391	1.8433		1.7229	1.1208
1.8445	1.4209		1.3027	1.298
2.0713	1.5374		1.0229	1.1159
1.633	1.219		1.0252	1.2117
2.3244	1.5198		1.6507	1.1636
2.5405	1.0984		1.7861	0.8428
3.3522	1.5614		1.2231	1.0527
1.1449	1.3266		1.5803	0.9152
1.2571	1.3369		1.3977	1.0739
2.0999	0.8996		1.958	1.1915
2.2283	1.6083		1.3671	0.916
1.3024	1.168		1.0816	1.2076
1.9626	1.2247		0.9893	1.3957
2.6292	1.9196		1.5489	0.8854
2.7134	1.4214		1.0038	0.8577
2.0891	1.1724		1.2086	0.7494
3.5681	1.8566		1.6977	0.8315
3.2472	1.9227		1.2682	0.8874
2.4105	2.303		1.4217	0.8614
3.5892	1.3038		1.3301	0.8699
1.9716	1.932		1.4825	0.7716
1.797	1.8072		1.1328	1.0471
2.1382	1.8562		1.295	0.8813
0.9103	2.0217		1.3251	0.8586
1.0933	1.4246		1.2697	0.7822
2.4261	1.567		1.1685	0.9078
2.6313	1.8853		1.2276	1.3043
1.2238	1.5219		1.1	1.1921
1.2838	1.8171		1.246	1.1858
1.739	2.4016		1.1538	1.2274
1.3552	1.158		1.1508	1.1715
1.6085	2.0369		1.1799	1.1433
3.8174	1.4268		1.2987	1.1028
2.9551	1.1321		1.1339	1.1385
2.2073	1.3233		1.1625	1.1028
3.3423	1.4366		1.3194	1.0547
1.5174	2.1061		1.2534	1.0409
1.7595	1.9901		1.1416	1.1957
3.0052	1.8541		1.1006	1.1306
2.3592	1.5339		1.1991	0.766
2.3585	1.3431			1.0181
2.2169	1.5423			1.1157
1.6579	1.339			1.074
1.5983	1.2339			1.0442
2.2708	1.1328			1.2384
2.463	1.3522			1.1254
2.8822	1.4749
1.9267	1.2694
2.6687	2.6427
2.0507	1.7465
2.6232	2.4949
2.4364	2.1329
1.9511	2.1084
1.8965	1.6362
2.4257	3.3962
2.8549	2.9444
1.9427	2.1525
2.2222	1.9937
2.1695	1.7731
3.4692	1.4629
2.7944	2.6294
3.831	3.7006
2.1144	2.772
3.6376	3.0285
1.3174	2.0665
1.8556	2.8781
2.0946	1.7745
2.2892	1.2018
2.3433	2.1735
2.2765	1.9428
2.3565	1.415
2.2608	2.3625
1.9393	2.5967
1.3018	2.2091
1.2576	1.154
1.6133	2.3789
1.6711	3.2746
1.618	2.5206
1.5496	2.5749
2.2045	2.8046
2.0123	1.9606
0.9138	1.8119
1.6982	2.212
2.1465	3.768
1.6183	2.9626
1.8131	2.4368
1.3171	4.2455
1.5092	1.5523
1.0745	2.0342
2.025	1.8739
1.5367	2.4002
1.834	2.6724
1.696	2.3365
2.1848	0.7849
1.7126	1.1048
1.5132	2.8467
1.5377	0.9506
3.2856	1.5101
2.9776	1.1612
1.4321	1.3448
1.7437	1.1845
1.3761	0.9652
2.3331	0.8
1.9029	0.9245
1.4991	1.0664
1.7729	1.7792
1.7681	0.8504
1.4386	1.0926
1.9012	1.57
2.9308	1.2653
1.492	2.068
2.3879	1.2549
2.1413	1.2907
1.8745	0.8168
2.0382	0.6719
1.3209	0.8377
1.7941	1.2664
1.6639	0.7828
2.989	0.4747
2.039	0.4381
1.2213	0.9765
1.1383	1.0292
3.3557	2.0389
1.8293	0.9956
2.0036	1.1825
2.6929	1.6236
1.5986	1.3082
1.9461	1.3027
1.7499	1.2147
1.3295	1.5501
1.2814	0.72
1.4123	0.5769
1.6985	1.7723
1.7024	1.2227
1.4221	1.0066
1.3552	1.1658
0.9794	1.3609
1.5869	2.1195
1.7623	0.9713
1.8084	0.9329
1.5349	0.7856
2.182	1.0369
2.4954	0.9453
2.0423	1.0419
2.2816	1.0443
2.0903	1.276
1.6993	1.4937
2.0646	1.0645
1.6599	1.5716
1.7188	1.3512
1.3437	0.9752
1.6054	1.3928
1.6571	1.1625
1.3654	0.9306
1.6056	1.9716
2.2458	1.275
1.184	0.9889
1.6123	1.5139
1.8408	0.9959
1.3168	1.4536
2.0668	1.5723
1.8053	0.909
1.5288	0.7174
2.314	2.4304
1.471	0.7781
2.1554	1.9483
1.8097	0.7074
1.4926	0.7743
0.9969	0.9575
1.6203	0.6945
0.7822	0.9004
0.6204	1.1591
0.8892	1.0306
0.9316	1.6015
0.9991	0.8329
2.3076	1.5646
1.5153	1.0144
0.8637	0.9478
2.43	1.0402
1.4591	1.3519
1.683	0.6709
1.5963	1.1505
1.0244	1.6146
1.7848	1.0317
3.1931	1.4526
1.803	1.6214
2.2433	1.1699
1.4808	0.9051
1.9366	2.0634
1.3832	0.9358
1.3562	1.2515
1.1065	1.1923
2.8483	1.7084
2.4061	1.1203
1.5661	1.1468
1.7199	1.0193
2.3778	0.7695
1.4836	1.2315
1.3841	0.9238
1.3905	1.1381
1.5204	0.9283
1.3309	1.0681
2.1836	1.3256
1.5464	0.7598
2.1545	1.1813
1.5912	1.3172
1.5697	0.8431
1.4216	1.1391
0.9855	0.4938
1.5909	1.5659
2.3676	0.8092
1.4247	1.1508
1.3537	1.423
1.7999	0.9881
1.6822	1.0894
2.1391	0.9241
1.5517	0.9787
2.357	0.6173
1.9569	1.0793
1.3861	0.6526
1.5946	0.8413
1.2767	0.6927
2.3542	0.7822
1.1543	0.4486
1.6557	0.7877
1.2141	0.901
1.0367	0.603
2.2954	1.5503
2.075	0.6401
1.7938	2.5707
1.0519	2.1551
1.0747	1.2653
2.2773	1.3358
2.051	1.1608
1.8653	1.3885
1.5791	1.4481
1.5222	1.5128
1.6031	1.616
1.3306	1.5201
1.5525	2.5639
1.8601	1.453
1.4493	1.5611
1.8483	1.8699
1.5283	1.8781
1.8757	1.501
1.9245	0.7731
1.8703	1.1233
1.6021	0.9003
2.7846	0.7054
1.6561	0.9811
1.6276	0.8066
1.8572	0.9014
1.1947	1.2822
1.7565	0.8629
	0.9938
	0.7437
	0.7687
	0.8456
	1.0082
	0.4613
	0.8173
	0.7772
	0.9881
	0.7585

## Sheet: 2D
		RAW DATA 2D
			WB 26.11.19
				SRC	pSRC
		U87	EMPTY	1224042	3164397	2.5852	1
			YF	10300255	38598321	3.74732	1.44953
			KD	16492205	21318714	1.29265	0.344955
			WB 27.7.23
				SRC	pSRC
		U87	EMPTY	7200610	5398225	0.74969	1
			YF	18963388	41092622	2.16695	2.89046
			KD	31177309	8870225	0.284509	0.379502
			WB 20.1.20
				SRC	pSRC
		U87	EMPTY	2418648	3649598	1.50894	1
			YF	6712497	20680225	3.08085	2.04173
			KD	8512326	9850347	1.15719	0.766886
			WB 28.1.20
				SRC	pSRC
				1008456	1441991	1.4299	1
				1159062	3160326	2.72662	1.90686
				13644447	4054083	0.297123	0.207793
			WB 26.11.19
				SRC	pSRC
		T98G	EMPTY	712213	2150761	3.01983	1
		1	YF	1533062	4911045	3.20342	1.0608
			KD	4116134	3525196	0.856434	0.283603
		T98G	EMPTY	564678	544071	0.963507	1
		2	YF	1080213	1500477	1.38906	1.44167
			KD	4294698	694607	0.161736	0.167862
			WB 20.1.20
				SRC	pSRC
		T98G	EMPTY	1318991	4584255	3.47558	1
			YF	2766012	11571518	4.18347	1.20368
			KD	16244104	7416083	0.45654	0.131357
			WB 28.1.20
				SRC	pSRC
		T98G	EMPTY	2737134	4153669	1.51752	1
			YF	2571255	5961861	2.31866	1.52792
			KD	21733518	17533882	0.806767	0.531633

## Sheet: 2E
																RAW DATA 2E
																WB26.11.19
																		3.12				dic19 exp 1
																	GAPDH	NRF2	NRF2/GAPDH				GAPDH	NRF2	NRF2/GAPDH
															U87	vuoto	20689104	17962983	0.868234	1		T98G pSGT	22784238	22771681	0.999449	1
																YF	17672397	21626832	1.22376	1.40949		T98G SRC-YF	23923288	23159024	0.968054	0.968587
																KD	16243033	13386569	0.824142	0.949217		T98G SRC-KD	20387581	16077903	0.788613	0.789047
																WB20.1.20
																						20.1.20 exp 2	GAPDH	NRF2	NRF2/GAPDH
																	GAPDH	NRF2	NRF2/GAPDH			T98G pSGT	25813388	23558652	0.912652	1
															U87	vuoto	16736518	21782388	1.30149	1		T98G SRC-YF	21390581	17610359	0.823276	0.90207
																YF	19548347	36447480	1.86448	1.43257		T98G SRC-KD	34986894	17108489	0.488997	0.535798
																KD	14576861	10217995	0.700974	0.538594
																WB28.1.20						29.1.20 exp 3	GAPDH	NRF2	NRF2/GAPDH
																	GAPDH	NRF2	NRF2/GAPDH			T98G pSGT	17991459	29274823	1.62715	1
															U87	vuoto	8.26662	14.0649	1.7014	1		T98G SRC-YF	30809652	24464338	0.794048	0.487999
																YF	10.1472	17.0509	1.68035	0.987626		T98G SRC-KD	26417530	21340510	0.807816	0.49646
																KD	9.41874	11.5683	1.22822	0.721888
																WB16.2.20
																	GAPDH	NRF2	NRF2/GAPDH			16.2.20 exp4	GAPDH	NRF2	NRF2/GAPDH
															U87	vuoto	12320861	16513619	1.3403	1		T98G pSGT	23011409	31878439	1.38533	1
																YF	10788912	11696962	1.08417	0.808899		T98G SRC-YF	19945024	22223004	1.11421	0.804293
																KD	18059518	14657154	0.811603	0.605539		T98G SRC-KD	34374480	29769388	0.866032	0.625144

## Sheet: 2F
RAW DATA - 2F
U87			T98G
pSGT	SRC YF	SRC KD	pSGT	SRC YF	SRC KD
2.5834	1.9674	1.8313	1.7697	3.297	0.407
2.2844	2.7668	1.2857	1.4248	2.3549	1.0167
1.9514	2.3994	1.4386	1.9041	2.2107	1.0984
1.2291	1.755	1.5387	3.6152	2.2251	2.1594
1.9039	2.2632	1.6865	1.7272	1.4721	1.0781
1.4774	2.0849	2.3938	2.1825	3.1291	0.8644
1.3117	1.8672	1.7532	2.1939	2.3758	1.1321
1.1851	1.9572	1.8677	2.1783	1.3717	1.702
1.4856	2.529	2.421	3.3288	1.9828	1.2653
2.007	3.0086	1.1925	2.3902	1.6543	0.6644
1.8656	2.2955	1.5083	2.4654	2.7505	0.5039
2.5744	2.4351	1.2794	3.2282	2.1199	0.619
2.6105	2.3203	1.5337	3.0801	3.8048	1.0187
1.8148	1.4887	1.5114	2.5583	4.0696	0.7982
1.4949	2.3318	1.5723	3.7914	2.2962	1.019
1.6557	1.6496	0.8306	2.3628	2.423	0.8378
1.8271	1.3864	1.3949	2.2307	3.2229	1.70667
1.8441	3.3368	0.8285	1.4396	8.9476	1.47408
2.1967	1.6027	1.0581	3.4409	1.3097	1.55605
1.7865	1.6002	1.2805	1.7903	2.7121	1.66594
2.4597	2.3181	1.2995	3.2048	1.80873	1.38617
2.1936	2.6075	1.4322	2.4972	2.0771	2.09519
1.3253	4.1357	1.3279	1.778	1.87322	1.17234
1.9762	2.258	2.0046	1.9629	2.09605	1.42549
2.2344	4.9321	1.8128	2.2655	1.55396	1.84742
2.5077	2.8099	3.8748	2.9628	2.21358	1.52174
1.9629	3.433	2.0267	2.523	1.58308	1.29275
2.2433	2.5353	2.0596	3.0869	1.76279	1.67539
2.2604	3.4224	1.519	2.4708	1.87161	1.75734
2.816	2.2666	1.5695	1.8256	3.49952	1.60266
1.6419	1.8336	1.4787	2.7825	2.19069	1.43845
2.3779	2.7189	2.4237	1.5668	2.09254	1.67242
1.7112	3.1216	1.8799	1.9824	1.95207	1.52484
1.9049	1.9405	1.7733	1.6651	2.76372	1.47404
2.5998	2.0258	2.0184	1.4566	3.0933	1.1725
2.3596	1.7325	1.8347	2.8379	1.60468	1.50155
3.4247	1.726	1.9489	1.6648	2.12257	1.57218
4.5863	2.9017	0.6303	1.9315	2.26276	1.13916
2.6424	1.7393	0.581	2.8898	1.96877	1.09938
3.108	3.0709	0.6538	3.0013	1.89771	1.33388
2.2	2.4596	0.4098	1.3626	2.55023	1.51677
2.2162	1.8755	0.4262	2.08792	2.40021	1.39759
2.6196	2.6171	0.6728	2.2013	2.08689	1.62389
1.529	4.6388	0.8094	2.00793	1.64316	1.29199
2.1114	1.8543	0.9279	2.01716	1.90092	1.39227
2.1193	2.0592	0.8116	2.16996	1.6644	1.63014
2.6738	2.0931	0.9529	1.99943	1.271	1.45341
1.5783	1.3694	0.6082	1.63741	1.614	1.46717
2.4022	2.3016	0.9168	1.87196	1.998	1.31174
3.7638	1.3953	0.8414	1.83162	1.8614	1.5393
1.7342	1.5081	1.6283	2.15763	1.325	1.26307
1.534	1.8538	0.5994	2.7134	2.6306	1.28017
3.0969	1.4638	0.7445	1.62105	2.7905	1.60155
1.9701	1.7175	1.0128	2.03775	1.6725	1.49696
2.5507	1.7731	0.9604	1.67791	1.6665	1.45803
2.0776	2.1361	0.8603	1.59097	2.6531	1.67268
3.6857	1.8195	1.5341	2.27257	1.9017	2.03252
2.1001	1.8298	1.4448	2.46042	1.9421	1.34705
1.8806	2.1949	2.3635	2.06164	1.3856	1.47521
1.781	1.6112	2.0168	1.92229	2.152	1.84542
2.0548	0.938	1.8253	1.86838	2.0813	1.65391
1.837	2.248	1.9851	2.68221	1.8956	1.04022
1.5911	2.076	2.2847	1.63845	1.9525
2.4279	1.5039	1.697	2.02201	3.5996
2.2936	1.1331	1.495	2.24276	2.2313
2.6684	1.3618	1.2556	1.96312	2.4954
2.8259	1.3868	1.4104	1.90153	1.8463
1.9638	1.245	1.3156	1.71715	1.642
2.1523	1.1488	1.2518	2.22373	1.8891
1.9012	1.9267	1.5992	1.51373	1.8389
2.038	0.9435	1.6141	1.94109	2.0148
1.6942	1.97912	1.8651	1.7454	2.8332
2.2362	1.8524	1.435	1.89856	1.796
1.9878	2.12873	2.0939	1.86821	1.897
1.746	2.54627	2.3814	1.57087	2.09
	2.64673	1.8131	1.71296	2.0326
	3.16161	2.202	1.47259	2.0133
	3.05338	1.748	1.92445	2.8394
	2.89222	1.8575	1.6076	2.0297
	2.83052	1.958	3.00618	1.7265
	2.84641	1.8505	1.96857	1.7172
	2.18513	2.0244	2.14399
	2.84131	2.3132	1.53921
	2.5251	2.1236	1.47691
	2.59614	1.9094	1.68039
	3.1504	1.5689	1.79819
	3.07934	1.8539	3.83467
	2.92034	1.5502	2.71522
		1.4732
		1.4495
		1.2857
		1.2376
		1.0367
		2.2028
		1.8006
		1.2605
		1.7972
		1.5419
		1.6727
		1.1672
		2.0985
		1.3608
		1.2825
		1.3625

## Sheet: 2H
		RAW DATA 2H
		U87							T98G
		5.1.21							9.2.21
			SRC	pSRC						SRC	pSRC
		E	1566698	524021	0.334475	1			E	3501062	1554435	0.44399	1
		WT	32723945	25592530	0.782073	2.33821			WT	27438622	21384723	0.779366	1.75537
		KD	28448095	2743305	0.0964319	0.288309			KD	16436388	4391912	0.267207	0.601831
		15.1.21	SRC	pSRC					2027-07-02	SRC	pSRC
		E	2615163	982355	0.375638	1			E	690456	102364	0.148256	1
		WT	26539983	25482317	0.960148	2.55605			WT	15748497	6551497	0.416008	2.80602
		KD	19815790	3723205	0.187891	0.500191			KD	4422891	454849	0.10284	0.693665
									E	943113	444071	0.470857	1
									WT	15491790	16071276	1.03741	2.20323
		15.1.21	SRC	pSRC					KD	8462719	3100891	0.366418	0.778194
		E	1876506	932305	0.49683	1			E	1052991	313607	0.297825	1
		WT	20713326	27282933	1.31717	2.65114			WT	9199497	6347912	0.690028	2.31689
		KD	18868355	5660518	0.300001	0.603829			KD	3368477	813527	0.241512	0.810919

## Sheet: 2I
			RAW DATA 2I
			U87
			5.1.21
				VINC	NRF2	NRF2/VINC	f.c. su empty			9.2	NRF2	VINCULIN	NRF2/VINCULIN
			EMPTY	16947560	15211397	0.897557	1			EMPTY	9856518	26680530	0.369427	1
			SRC WT	10964489	10990104	1.00234	1.11674			SRCWT	14206882	21138945	0.672071	1.81922
			SRC KD	24319016	8524740	0.350538	0.390547			SRCKD	7358811	23975702	0.306928	0.830821
			13.1.21
				VINC	NRF2	NRF2/VINC	f.c. su empty			27.7.23	NRF2	VINCULIN	NRF2/VINCULIN
		1	EMPTY	9078062	6505255	0.716591	1		1	EMPTY	9475861	19822761	0.478029	1
			SRC WT	11353770	10758548	0.947575	1.32234			SRCWT	14520468	16238054	0.894225	1.87065
			SRC KD	7136477	4063012	0.56933	0.794498			SRCKD	13453175	14766518	0.911059	1.90587
		2	EMPTY	7682891	9755012	1.26971	1		2	EMPTY	7917054	3381184	2.3415	1
			SRC WT	7237134	12067497	1.66744	1.31325			SRCWT	9527397	5324569	1.78933	0.764179
			SRC KD	7847770	6387012	0.813863	0.640986			SRCKD	7591125	5541326	1.36991	0.585056
			27.1.21							1.8.23	NRF2	VINCULIN	NRF2/VINCULIN
				VINC	NRF2	NRF2/VINC	f.c. su empty			EMPTY	11950104	20277167	0.589338	1
			EMPTY	2519347	2730447	1.08379	1			SRCWT	11636154	21648702	0.537499	0.912039
			SRC WT	13905045	14574589	1.04815	0.967115			SRCKD	4332426	23261995	0.186245	0.316024
			SRC KD	3729539	925962	0.248278	0.229083
										124.3.21	NRF2	VINCULIN	NRF2/VINCULIN
										EMPTY	25816137	32102309	0.804183	1
										SRCWT	19996560	25615995	0.780628	0.970709
										SRCKD	11746631	26850874	0.437477	0.544001
