# Supplementary material for: NRF2 connects Src tyrosine kinase to ferroptosis resistance in glioblastoma
Source: Life Sci Alliance. 2023 Oct 25;7(1):e202302205. doi: 10.26508/lsa.202302205 (PMC10599979; doi:10.26508/lsa.202302205)
Supplement: Supplementary file 7 [file LSA-2023-02205_SdataF3.2.xlsx]

## Sheet: 3A u87
RAW DATA 3A
U87 MG
	SAMPLE	p62 Ct	Ct mean	HMOX1 Ct	Ct mean	ACTIN	Ct mean	dCt	dCt	RQ p62	dCt	dCt	RQ HMOX1			SAMPLE	ACTIN	Ct mean	cGCL	Ct mean	dCt	DdCt	RQ cGCL	NQO1	Ct mean	dCt	DdCt	RQ NQO1
1	CTR	25.7894	25.7135	24.1321	24.0801	13.4086	13.4141	12.2993	0	1	10.666	0	1		1	CTR	13.4086	13.4141	24.1403	24.2277	10.8136	0	1	20.5382	20.5378	7.12364	0	1
		25.6375		24.0129		13.3957											13.3957		24.3077					20.5068
		26.6237		24.0955		13.4382											13.4382		24.2351					20.5684
2	DAS	27.9917	27.7251	24.5297	24.5437	12.9977	13.1903	14.5348	2.23552	0.212344	11.3534	0.687442	0.620954		2	DAS	12.9977	13.1903	24.5166	24.492	11.3018	0.488201	0.712914	20.8864	20.815	7.62478	0.501136	0.70655
		27.6671		24.4717		13.3665											13.3665		24.4783					20.9047
		27.5165		24.6297		13.2066											13.2066		24.4812					20.654
3	CTR	25.323	24.9446	24.9585	24.8963	13.4907	13.4995	11.4452	0	1	11.3969	0	1		3	CTR	13.4907	13.4995	24.3884	24.4301	10.9306	0	1	20.524	20.4919	6.99246	0	1
		24.5663		24.7887		13.5272											13.5272		24.4505					20.4539
		27.2625		24.9418		13.4805											13.4805		24.4515					20.4979
4	DAS	27.4076	26.7182	25.0563	24.9781	13.3031	13.3167	13.4015	1.95635	0.25768	11.6613	0.264471	0.832504		4	DAS	13.3031	13.3167	24.674	24.7288	11.412	0.481407	0.716279	20.6678	20.5293	7.21261	0.220153	0.858475
		26.5646		24.9581		13.3185											13.3185		24.9198					20.4988
		26.8719		24.9197		13.3286											13.3286		24.5925					20.4214
5	CTR	24.5299	24.7149	23.869	23.8408	13.5435	13.5081	11.2068	0	1	10.3327	0	1		5	CTR	13.5435	13.5081	23.951	24.0764	10.5683	0	1	20.262	20.2357	6.72759	0	1
		24.8998		23.8458		13.4845											13.4845		24.1255					20.1902
		26.7882		23.8075		13.4962											13.4962		24.1527					20.2548
6	DAS	26.1984	25.4076	24.1899	24.0354	13.62	13.3294	12.0782	0.871447	0.546598	10.7061	0.373384	0.771969		6	DAS	13.62	13.3294	24.1731	24.1994	10.87	0.301696	0.811298	20.555	20.3389	7.00958	0.281983	0.82246
		25.2026		24.0589		12.8954											12.8954		24.2762					20.3259
		25.6126		23.8575		13.4727											13.4727		24.1489					20.136
	SAMPLE	p62 Ct	Ct mean	HMOX1 Ct	Ct mean	ACTIN	Ct mean	dCt	DdCt	RQ P62	dCt	DdCt	RQ HMOX1			SAMPLE	ACTIN	Ct mean	cGCL	Ct mean	dCt	DdCt	RQ cGCL	NQO1	Ct mean	dCt	DdCt	RQ NQO1
7	CTR	24.3029	24.399	24.6027	24.6016	13.7491	13.7301	10.6689	0	1	10.8715	0	1		7	CTR	13.7491	13.7301	24.6703	24.6403	10.9101	0	1	20.7697	20.7295	6.99938	0	1
		24.4952		24.5291		13.7101											13.7101		24.6102					20.6023
		25.7674		24.6731		13.7312											13.7312							20.8165
8	DAS	26.4003	25.7554	24.5696	24.4592	13.4899	13.3622	12.3931	1.72428	0.302649	11.097	0.225484	0.855308		8	DAS	13.4899	13.3622	24.8309	24.6238	11.2616	0.35144	0.783801	20.7657	20.59	7.22776	0.228385	0.85359
		25.7084		24.4172		13.3046											13.3046		24.4821					20.4498
		25.8023		24.3909		13.2922											13.2922		24.5583					20.5545
9	CTR	25.1103	25.081	25.0537	24.8551	13.4105	13.455	11.626	0	1	11.4001	0	1		9	CTR	13.4105	13.455	24.6795	24.8273	11.3723	0	1	20.7547	20.7353	7.28027	0	1
		25.0517		25.01		12.8944											12.8944		24.9247					20.6668
		26.8688		24.9222		13.4995											13.4995		24.8775					20.7843
10	DAS	26.7388	26.5152	24.5908	25.9704	13.1403	13.1604	13.3547	1.72873	0.301717	12.8099	1.4098	0.376364		10	DAS	13.1403	13.1604	24.6944	24.7277	11.5673	0.19504	0.873549	20.6782	20.5135	7.35308	0.0728094	0.950785
		26.1774		24.5822		13.1806											13.1806		24.7839					20.4878
		26.6293		24.4719		12.6325											12.6325		24.7048					20.3746
11	CTR	25.7282	25.7077	25.3012	25.6769	13.9316	13.7428	11.9649	0	1	11.9341	0	1		13	CTR	16.7418	16.7194	24.5435	24.5424	7.82297	0	1	20.5995	20.7079	3.98853	0	1
		25.6872		25.2798		13.9337											16.9251		24.5908					20.7148
		27.3803		25.2067		13.3632											16.4912		24.4928					20.8095
12	DAS	26.3314	26.2378	24.1648	26.5152	13.4204	13.3689	12.8688	0.90394	0.534425	13.1463	1.21214	0.431627		14	DAS	16.5137	16.3876	24.8964	24.7941	8.40654	0.583567	0.667312	21.3334	21.2415	4.85395	0.865421	0.548886
		25.8711		24.0836		13.4211											16.3255		24.9091					21.1626
		26.1441		24.0015		13.2652											16.3234		24.5768					21.2285
13	CTR	26.6977	27.0071	23.8763	24.9143	16.7418	16.7194	10.2877	0	1	8.19489	0	1
		26.9463		25.9465		16.9251
		27.3773		24.9201		16.4912
14	DAS	28.4287	27.6668	26.7977	26.2015	16.5137	16.3876	11.2793	0.991566	0.502932	9.81399	1.61909	0.32554
		27.5182		26.7261		16.3255
		27.0537		25.0808		16.3234

## Sheet: 3A GBMSC83
RAW DATA - 3A
GBMSC83
SAMPLE	ACTIN	mean	HO1	mean	dCt	ddCt	RQ		SAMPLE	GAPDH	mean	ho1	mean	dCt	ddCt	RQ
CTR 23.3	16.827	16.7323	23.6468	23.6704	6.9381	0	1		CTR 2	17.938	17.7981	24.157	24.2235	6.42537	0	1
	16.7203		23.6576							17.7176		24.2202
	16.6496		23.7069							17.7388		24.2933
DAS 1uM 23.3	16.3442	16.3673	24.5137	24.3032	7.9359	0.997799	0.500763		DAS 1uM 2	17.7709	17.7809	25.2097	25.2097	7.42881	1.00344	0.49881
	16.4182		24.2162							17.8188		25.3638
	16.3395		24.1797							17.753		25.0557
DAS 1uM 23.3	15.9764	15.9677	23.2856	23.332	7.36427	0.426168	0.744236		CTR.3	16.5495	16.5469	23.5975	23.6939	7.14697	0	1
	16.0249		23.4346							16.6183		23.4724
	15.9018		23.2757							16.473		23.7904
CTR 30.3	16.562	16.7251	24.0916	24.0399	7.31483	0	1		DAS 1uM 3	16.6333	16.6746	24.3619	24.3676	7.69293	0.545963	0.684934
	16.8051		23.9981							17.4662		24.2868
	16.8082		24.03							16.716		24.454
DAS 1uM 30.3	17.0767	16.7153	24.5718	24.4534	7.73817	0.423338	0.745697
	16.5644		24.3519
	16.5047		24.4366
SAMPLE	ACTIN	mean	P62	mean	dCt	ddCt	RQ	GCLC	mean	dCt	ddCt	RQ	NQO1	mean	dCt	ddCt	RQ
GBM CTR 1	17.1756	16.8976	23.3076	23.0556	6.158	0	1	23.2457	23.1766	6.27897	0	1	25.1961	25.2697	8.37215	0	1
	16.8261		22.9415					23.0204					25.3522
	16.6911		22.9177					23.2636					25.261
GBM DAS 1	17.1714	17.1489	23.4862	23.6538	6.50486	0.346857	0.786295	23.8468	23.8926	6.74367	0.464695	0.724624	25.798	25.814	8.66502	0.292869	0.816277
	17.2046		23.6224					23.8874					25.7469
	17.0708		23.8528					23.9437					25.8971
GBM CTR 2	16.6993	16.3834	22.8262	22.768	6.38457	0	1	24.0932	23.373	6.98959	0	1	24.6369	24.6805	8.29711	0	1
	16.0162		22.7878					23.0522					24.6243
	16.4347		22.69					22.9735					24.7804
GBM DAS 2	16.3792	16.3228	23.9435	23.886	7.56316	1.17859	0.441783	23.768	23.7537	7.43087	0.44128	0.736481	24.4591	24.5129	8.19014	-0.106966	1.07696
	16.2825		23.9162					23.7617					24.427
	16.3067		23.7982					23.7313					24.6527
GBM CTR 3	27.9125	27.7811	27.5364	36.3	8.51892	0	1	34.8852	34.5511	6.77003	0	1		0	-27.7811	0	1
	27.74		27.4014					35.2111
	27.6907		27.6585					33.5571
GBM DAS 3	16.1781	16.2447	24.1225	24.0482	7.80349	1.64549	0.319638	23.5579	23.4939	7.24928	0.970302	0.510399	24.9324	24.9011	8.65647	0.284313	0.821132
	16.2874		24.0827					23.5016					24.929
	16.2686		23.9393					23.4223					24.842
GBM DAS 3.2	16.4736	16.492	23.2345	23.5996	7.10763	0.949626	0.517767	23.1052	23.1157	6.6237	0.344722	0.78746	24.9554	25.0328	8.54083	0.168676	0.889659
	16.3883		24.1589					23.0386					25.0695
	16.6141		23.4055					23.2033					25.0736

## Sheet: 3C u87 
			RAW DATA - 3C
			U87
			29.12.20
			n1
			SAMPLE	ACTIN	mean	HO1	mean	dCt	ddCt	RQ	NQO1	mean	dCt	ddCt	RQ	GCLC	mean	dCt	ddCt	RQ	p62	mean	dCt	ddCt	RQ
			SRC WT	17.53	17.6067	26.66	26.5833	8.97667	0	1	26.17	26.0833	8.47667	0	1	26.8	26.8533	9.24667	0	1	22.11	22.1167	4.51	0	1
				17.62		26.67					26.04					26.84					22.15
				17.67		26.42					26.04					26.92					22.09
			SRC KD	17.49	17.5667	27.06	27.0167	9.45	0.473333	0.720298	25.54	25.38	7.81333	-0.663333	1.58374	26.9	26.8467	9.28	0.0333333	0.97716	23.46	23.2333	5.66667	1.15667	0.448548
				17.52		27.04					25.18					26.76					23.15
				17.69		26.95					25.42					26.88					23.09
			19.1.21
			n2
			SAMPLE	ACTIN	mean	HO1	mean	dCt	ddCt	RQ	NQO1	mean	dCt	ddCt	RQ	GCLC	mean	dCt	ddCt	RQ	p62	mean	dCt	ddCt	RQ
			SRC WT	16.61	16.5967	24.89	25.0067	8.41	0	1	24.23	24.2267	7.63	0	1	26.29	26.4367	9.84	0	1	24.57	24.9033	8.30667	0	1
				16.73		25.27					24.22					26.46					25.11
				16.45		24.86					24.23					26.56					25.03
			SRC KD	16.89	16.95	25.84	25.8233	8.87333	0.463333	0.725309	23.66	23.6767	6.72667	-0.903333	1.87038	26.54	26.6533	9.70333	-0.136667	1.09936	25.31	25.4167	8.46667	0.16	0.895025
				16.97		25.7					23.83					26.67					25.29
				16.99		25.93					23.54					26.75					25.65
			22.1.21
			n3
			SAMPLE	ACTIN	mean	HO1	mean	dCt	ddCt	RQ	NQO1	mean	dCt	ddCt	RQ	GCLC	mean	dCt	ddCt	RQ	p62	mean	dCt	ddCt	RQ
			SRC WT	17.63	17.6967	26.91	26.7367	9.04	0	1	25.47	25.4733	7.77667	0	1	26.72	26.73	9.03333	0	1	22.79	22.78	5.08333	0	1
				17.79		26.61					25.63					26.71					22.71
				17.67		26.69					25.32					26.76					22.84
			SRC KD	17.08	17.1767	26.84	26.85	9.67333	0.633333	0.644685	25.32	25.62	8.44333	0.666667	0.629961	26.78	26.7433	9.56667	0.533333	0.690956	26.76	22.97	5.79333	0.71	0.61132
				17.25		26.89					25.78					26.74					22.91
				17.2		26.82					25.76					26.71					23.03
			2026-04-02
			n4-5-6
			SAMPLE	ACTIN	mean	HO1	mean	dCt	ddCt	RQ	NQO1	mean	dCt	ddCt	RQ	GCLC	mean	dCt	ddCt	RQ	p62	mean	dCt	ddCt	RQ
			srcwt 4	17.4441	17.1198	21.2703	21.1458	4.02601	0	1	18.7908	18.9043	1.78449	0	1	23.1651	23.3803	6.26053	0	1	19.4906	18.9677	1.84796	0	1
				16.9275		21.1158					18.7587					23.0912					18.9019
				16.9877		21.0513					19.1633					23.8847					19.0336
			srckd 4	16.5903	16.4771	21.1814	20.8662	4.38905	0.363043	0.777523	19.2324	19.362	2.88488	1.10039	0.46639	24.1632	23.3129	6.83576	0.575227	0.671181	19.3046	19.1531	2.67601	0.828051	0.56329
				16.4674		20.7525					19.2926					23.2073					19.1735
				16.3736		20.6646					19.561					23.4185					18.9814
			srcwt t	16.6696	16.5705	21.1815	21.2011	4.63059	0	1	19.3662	19.432	2.86154	-0.0233435	1.01631	23.6112	23.6971	7.12657	0	1	19.5088	20.5933	4.0228	0	1
				16.4703		21.1855					19.5521					23.8437					20.7091
				16.5716		21.2362					19.3778					23.6364					20.4775
			srckd 5	20.2284	20.242	25.9983	26.4631	6.22104	1.59046	0.332067	24.9334	24.3026	4.06061	1.19907	0.435555	29.6254	29.595	9.35301	2.22645	0.213684	24.3373	24.2024	3.96041	-0.0623915	1.0442
				20.2962		26.2317					23.964					29.2205					24.1934
				20.2015		27.1592					24.0105					29.9392					24.0766
			srcwt 6	15.7246	15.623	20.6832	20.6912	5.06824	0	1	19.0162	19.0998	3.47682	0	1	22.8021	23.3716	7.74863	0	1	18.9745	19.2959	3.67292	0	1
				15.2556		20.7137					19.1893					23.9924					19.0896
				15.8888		20.6768					19.094					23.3204					19.8236
			srckd 6	15.7527	15.7601	20.5255	20.7977	5.03759	-0.030648	1.02147	19.8814	19.838	4.07784	0.601023	0.659286	24.7712	23.7715	8.01144	0.262815	0.83346	18.9717	19.1954	3.43529	-0.237628	1.17905
				15.737		20.8787					19.7929					23.8263					18.9585
				15.7906		20.9888					19.8396					23.7168					19.656

## Sheet: 3C t98g 
RAW DATA - 3C
T98G
HO-1 DATA										P62 DATA
SAMPLE	ACTIN	mean	HO1	mean	dCt	ddCt	RQ			sample	act	mean	p62	mean	dct	ddct	rq
EMPTY	16.24	16.39	26.66	26.7967	10.4067	0	1			T98G wt	16.92	16.93	25	25.17	8.24	0	1
	16.47		26.91								16.92		25.2
	16.46		26.82								16.95		25.31
SRCWT	15.78	15.9167	26.31	26.1367	10.22	0	1			T98G KD	19.03	18.8533	29.57	29.58	10.7267	2.48667	0.178418
	15.92		26.21								18.79		29.51
	16.05		25.89								18.74		29.66
SRCKD	16.93	16.9467	28.28	28.2867	11.34	1.12	0.460094
	16.87		28.25								act	mean	p62	mean	dct	ddct	RQ
	17.04		28.33							src wt	15.19	15.2567	20.51	20.485	5.22833	0	1
											15.31		20.46
											15.27		21.28
	act	mean	ho1	mean	dct	ddct	RQ			src kd	15.4	15.4333	21.1	21.13	5.69667	0.468333	0.722799
t98g empty	15.84	15.7133	26.47	26.5467	10.8333	0	1				15.4		21.16
	15.7		26.52					wt-kd			15.5		20.83
	15.6		26.65					ddt	RQ
src wt	15.19	15.2567	25.34	25.4467	10.19	-0.643333	1.56193	0	1
	15.31		25.5
	15.27		25.5
src kd	15.56	15.5167	26.41	26.4933	10.9767	0.143333	0.905425	0.786667	0.579682	SAMPLE	ACTIN	mean	p62	mean	dct	ddct	RQ
	15.46		26.66							SRCWT	17.94	17.9133	21.63	21.9	3.98667	0	1
	15.53		26.41								17.88		21.86
											17.92		22.21
										SRCKD	21.48	21.4667	28.17	28.5333	7.06667	3.08	0.118257
sample	act	mean	ho1	mean	dct	ddct	RQ				21.48		28.54
T98G empty	16.59	16.5833	26.65	26.6733	10.09	0	1				21.44		28.89
	16.57		26.6
	16.59		26.77					ddct	rq
T98G wt	16.92	16.93	26.43	26.44	9.51	-0.58	1.49485	0	1
	16.92		26.43
	16.95		26.46							sample	act	mean	p62	mean	dct	ddct	rq
T98G KD	19.03	18.8533	29.12	29.0033	10.15	0.06	0.959264	0.64	0.641713	T98G WT	16.02	16.0175	21.33	21.52	5.5025	0	1
	18.79		28.91								16		21.62
	18.74		28.98								15.9		21.61
										T98G KD	16.15	16.1	22.06	21.9833	5.88333	0.380833	0.767994
											16.11		21.9
											16.3		21.99
NQO1 DATA									GCLC DATA
SAMPLE	ACTIN	mean	NQO1	mean	dCt	ddCt	RQ		sample	act	mean	gclc	mean	dct	ddct	RQ
SRCWT	17.94	17.9133	20.82	20.74	2.82667	0	1		T98G wt	16.92	16.93	25.3	25.2633	8.33333	0	1
	17.88		20.81							16.92		25.32
	17.92		20.59							16.95		25.17
SRCKD	21.48	21.4667	27.31	27.24	5.77333	2.94667	0.129707		T98G KD	19.03	18.8533	28.46	28.4267	9.57333	1.24	0.423373
	21.48		27.27							18.79		28.5
	21.44		27.14							18.74		28.32
SAMPLE	ACTIN	mean	NQO1	mean	dCt	ddCt	RQ			act	mean	gclc	mean	dct	ddct	RQ
SRCWT	16.24	16.39	21.73	21.86	5.47	0	1		src wt	15.84	15.7133	22.17	22.19	6.47667	0	1
	16.47		22.24							15.7		22.22
	16.46		21.99							15.6		22.18
SRCKD	16.93	16.9467	22.89	22.775	5.82833	0.358333	0.780065		src kd	15.56	15.5167	22.41	22.4367	6.92	0.443333	0.735433
	16.87		22.66							15.46		22.42														wt-kd
	17.04		22.28							15.53		22.48														ddt	RQ
																										0	1
	act	mean	nqo1	mean	dct	ddct	RQ
src wt	15.19	15.2567	20.24	20.2533	4.99667	0.00666667	0.99539																			0.443333	0.735433
	15.31		20.34
	15.27		20.18						SAMPLE	ACTIN	mean	GCLC	mean	dCt	ddCt	RQ
src kd	15.56	15.5167	20.44	20.44	4.92333	-0.0733333	1.05214		SRCWT	17.21	17.2267	23.12	23.04	5.81333	0	1
	15.46		20.41							17.02		22.95
	15.53		20.47							17.45		23.05
									SRCKD	21.48	21.4667	29.09	29.2433	7.77667	1.96333	0.256435
										21.48		28.97
										21.44		29.67
sample	act	mean	nqo1	mean	dct	ddct	RQ
T98G WT	16.02	15.9733	18.96	19.0433	3.07	0	1
	16		19.1
	15.9		19.07
T98G KD	16.15	16.1867	19.53	19.5067	3.32	0.25	0.840896
	16.11		19.52
	16.3		19.47
sample	act	mean	nqo1	mean	dct	ddct	RQ
T98G wt	16.92	16.93	19.91	19.8667	2.93667	0	1
	16.92		19.93
	16.95		19.76
T98G KD	19.03	18.8533	26.02	26.0633	7.21	4.27333	0.0517129
	18.79		26.09
	18.74		26.08
