# Supplementary material for: NRF2 connects Src tyrosine kinase to ferroptosis resistance in glioblastoma
Source: Life Sci Alliance. 2023 Oct 25;7(1):e202302205. doi: 10.26508/lsa.202302205 (PMC10599979; doi:10.26508/lsa.202302205)
Supplement: Supplementary file 8 [file LSA-2023-02205_SdataFS3.2_FS8.xlsx]

## Sheet: S3
		RAW DATA S3
		WB26.11.19
			GAPDH	HO-1	HO1/GAPDH		NQO1	NQO1/GAPDH
	U87	vuoto	20689104	7503255	0.362667	1	21143397	1.02196	1
		YF	17672397	15055552	0.851925	2.34906	21457296	1.21417	1.18808
		KD	16243033	6500205	0.400184	1.10345	13545205	0.833909	0.815991
	T98G	vuoto	11687134	2215062	0.18953	1	9482376	0.811352	1
		YF	11004669	1534184	0.139412	0.735568	7587619	0.689491	0.849805
		KD	11298669	2352891	0.208245	1.09874	4446719	0.393561	0.485069
		WB20.1.20
			GAPDH	HO-1	HO1/GAPDH		NQO1	NQO1/GAPDH
	U87	vuoto	16736518	22800024	1.36229	1	6743962	0.402949	1
		YF	19548347	28195823	1.44236	1.05878	14268083	0.729887	1.81136
		KD	14576861	17064731	1.17067	0.85934	5737941	0.393634	0.976882
	T98G	vuoto	3893134	58.6379	1.50619e-05	1	15876296	4.07802	1
		YF	5135376	46.5879	9.07196e-06	0.602312	7640832	1.48788	0.364854
		KD	8329619	57.6125	6.91659e-06	0.459212	2115205	0.253938	0.0622698
		WB28.1.20								FEB 2021 N=3 RIC
			GAPDH	HO-1	HO1/GAPDH		NQO1	NQO1/GAPDH		NQO1 RICAR	GAPDH RICAR			HO1 RIC
	U87	vuoto	8.26662	16.7921	2.03132	1	4490426	543200	1	19157267	25391631	0.754472	1	22906874	0.902143	1
		YF	10.1472	27.7684	2.73655	1.34718	3380062	333103	0.613223	18619510	22066974	0.843773	1.11836	28314581	1.28312	1.4223
		KD	9.41874	20.4904	2.17549	1.07097	4774669	506933	0.933235	11606054	27122874	0.427906	0.56716	24125581	0.889492	0.985977
	T98G	vuoto	8.74438	23.8363	2.7259	1	8634426	987426	1
		YF	15.0593	23.742	1.57657	0.578365	11290083	749707	0.759254
		KD	12.9303	15.1559	1.17212	0.429994	14931619	1.15478e+06	1.16948
		WB16.2.20	GAPDH	HO-1	HO1/GAPDH
	U87	vuoto	12320861	1103042	0.0895264	1
		YF	10788912	1957305	0.181418	2.02642
		KD	18059518	2753941	0.152492	1.70332
		WB17.2.20	GAPDH	HO-1	HO1/GAPDH
	T98G	vuoto	31224	29281	0.937772	1
		YF	26086	30741	1.17845	1.25665
		KD	42690	39978	0.936472	0.998614

## Sheet: S8
RAW DATA S8
	CTR			FERROSTATIN
CTR	5.8	8.37	6	6.4	2	4
IR	25.3	28.04	27	15.2	13.94	15
