# Supplementary material for: NRF2 connects Src tyrosine kinase to ferroptosis resistance in glioblastoma
Source: Life Sci Alliance. 2023 Oct 25;7(1):e202302205. doi: 10.26508/lsa.202302205 (PMC10599979; doi:10.26508/lsa.202302205)
Supplement: Supplementary file 10 [file LSA-2023-02205_SdataF4.2.xlsx]

## Sheet: 4C
		RAW DATA 4C
		WB 14.7.20 U87 DAS 10nM
			VINC	NRF2	NRF2/VINC		p-p62	p62	p-p62/p62
		CTR	13237305	11205719	0.846526	1	25023175	23245761	1.07646	1
		DAS	11956305	9422962	0.788117	0.931001	20646276	16961033	1.21728	1.13081
		CTR	9890012	8793497	0.889129	1	21708811	15209104	1.42736	1
		DAS	9188205	13566497	1.47651	1.66063	19041518	12766619	1.49151	1.04494
		CTR	8490770	8998255	1.05977	1	11595861	16382497	0.70782	1
		DAS	9354841	4637527	0.495736	0.467777	4752033	15824447	0.300297	0.424256
		CTR	9683669	14968255	1.54572	1	16984811	24253276	0.70031	1
		DAS	14814205	11361083	0.766905	0.496147	2114740	17870569	0.118336	0.168977
		WB 16.9.20 U87 DAS 10nM
			GAPDH	NRF2	NRF2/gapdh		p-p62	p62	p-p62/p62
		CTR	2061941	10646376	5.16328	1	9851376	10041841	0.981033	1
		DAS	3813548	11190669	2.93445	0.568331	8758255	14946497	0.585974	0.597303
		CTR	13587205	14689205	1.08111	1	13257376	11503083	1.15251	1
		DAS	10792669	8482962	0.785993	0.727027	5079477	4770820	1.0647	0.92381
		CTR	15480134	8915790	0.57595	1	10589255	12504962	0.846804	1
		DAS	18695740	9956255	0.532541	0.924631	9677255	15462255	0.625863	0.739088

## Sheet: 4B-E
RAW DATA 4B
U87		T98G
CTR	DAS	CTR	DAS
80.645	50	CTR	DAS
85.714	50	99.099	63.514
90	46.154	97.143	35.897
28.571	25	74.684	63.953
72.727	11.475	75.641	78.947
54.545	49.412	77.273	77.419
83.871	50	95.105	43.478
100	59.375	89.333	42.254
		83.673	69.841
86.957	68.182	97.333	60.573
50	32.099	93.846	71.223
68.293	41.935	97.802	43.011
63.636	45.349	89.381	37.398
48.315	45.93	89.231	64.394
76.471	74.468	68.868	64.596
69.565	67.647	100	77.143
84.524	33.929	94	69.767
		85.217	78.261
75	30.35	90.654	73.743
48.677	50	67.213	49.321
100	40	89.474	57.143
51.923	29.545	92.5	58.48
77.419	36.111	93.21
34.211	57.143	76.106	41.593
45	54.545	56.818	32.99
	27.273	43.396
	33.333
	22.727
	28.261
	45.455
	30.408
RAW DATA 4E
U87		T98G
SRCWT	SRCKD	SRCWT	SRCKD
55.016	7.197	95.425	83.146
38.123	44.737	96.757	71.277
82.414	54.902	89.294	72.483
48	17.431	90.504	84.615
76.724	37.681	72.414	68.841
68	45.161	86.735	60.383
54.167	38	81.212	61.333
42.226	59	84.615	80.087
63.607	67.7433	91.96	88.525
80		90.146	59.802
		81.761	77.551
		67.059	63.818
		90.244	62.254
			70.482
			73.158

## Sheet: 4F
	RAW DATA 4F
	DENSITOMENTRY n=1 U87 SORTATE 05.01.2021
	30y (seconda metà del gel)
		GAPDH	p62	p-p62	p/t
	SRC WT	27157711	11352740	14503388	1.27752	1
	SRC KD	32095439	22020903	23622844	1.07275	0.839708
	DENSITOMENTRY n=2-3 U87 SORTATE 13.01.2021
		GAPDH	p62	p-p62	p/t	fc su wt
	SRC WT	11353770	16002276	16305225	1.01893	1
	SRC KD	5136477	8489447	6408690	0.754901	0.740875
	SRC WT	8237134	24069296	12095054	0.50251	1
	SRC KD	5847770	18587104	5681447	0.305666	0.608279
	DENSITOMENTRY n=4 U87 SORT 27.01.2021
		gapdh	p62	p-p62	p-p62/p62	f.c. su WT
	SRC WT	23905045	23691631	9145368	0.386017	1
	SRC KD	3729539	7871610	1906870	0.242247	0.627554
