# Supplementary material for: NRF2 connects Src tyrosine kinase to ferroptosis resistance in glioblastoma
Source: Life Sci Alliance. 2023 Oct 25;7(1):e202302205. doi: 10.26508/lsa.202302205 (PMC10599979; doi:10.26508/lsa.202302205)
Supplement: Supplementary file 12 [file LSA-2023-02205_SdataF5.2.xlsx]

## Sheet: 5B
		RAW DATA 5B
		Co-IP Densitometry
		n1		KEAP1	NRF2	NRF2/KEAP1
		WT		16941296	10972468	0.647676	1
		KD		16848397	15166569	0.900179	1.38986
		n2
		WT		13097518	9499397	0.725282	1
		KD		13198205	16130033	1.22214	1.68505
		n3		KEAP1	NRF2	NRF2/KEAP1
		WT		12371983	7958811	0.643293	1
		KD		11677619	11325447	0.969842	1.50762
