# Supplementary material for: NRF2 connects Src tyrosine kinase to ferroptosis resistance in glioblastoma
Source: Life Sci Alliance. 2023 Oct 25;7(1):e202302205. doi: 10.26508/lsa.202302205 (PMC10599979; doi:10.26508/lsa.202302205)
Supplement: Supplementary file 14 [file LSA-2023-02205_SdataF6.2.xlsx]

## Sheet: 6B
	RAW DATA 6B
	SAMPLE	ACTIN	mean	HO1	mean	dCt	ddCt	RQ	NQO1	mean	dCt	ddCt	RQ	GCLC	mean	dCt	ddCt	RQ
	T98G CTR1	14.2309	14.2775	22.617	22.7021	8.42456	0	1	16.1103	16.1713	1.89377	0	1	20.3535	20.2413	19.2413	0	1
		14.3006		22.7123					16.3118					20.2376
		14.301		22.7769					16.0918					20.1328
	T98G RAPA1	14.5045	14.4461	24.4451	24.5025	10.0564	1.63183	0.322678	16.5697	16.6969	2.25081	0.357043	0.780763	20.7412	21.3172	20.5364	1.29516	0.407492
		14.3187		24.7112					16.7395					20.3787
		14.5152		24.3513					16.7816					22.8317
	T98G CTR2	14.5867	14.786	23.3833	23.5014	8.71538	0	1	16.7285	16.787	2.00095	0	1	20.9269	21.0302	20.0302	0	1
		14.9897		23.4991					16.805					21.0235
		14.7816		23.6217					16.8274					21.1402
	T98G RAPA2	16.6201	16.4852	26.4387	26.3805	9.89535	1.17997	0.441361	19.1518	19.2166	2.73149	0.730541	0.602678	22.8317	23.0655	22.4628	2.43256	0.185237
		16.4445		26.3737					19.2496					23.1557
		16.3909		26.3291					19.2485					22.9752
	T98G CTR3	14.9309	14.8053	25.1909	25.2595	10.4541	0	1	17.4267	17.5385	2.7332	0	1	20.1134	20.5859	19.5859	0	1
		14.7734		25.3461					17.6029
		14.7118		25.2415					17.5861					21.0584
	T98G RAPA3	15.4301	15.6246	26.9996	26.9444	11.3197	0.865608	0.548815	18.7501	18.829	3.20434	0.471138	0.721395	22.1866	22.1674	21.446	1.86013	0.275451
		15.7047		26.8342					18.7922					22.1571
		15.7391		26.9993					18.9446					22.1587
	SAMPLE	ACTIN	mean	HO1	mean	dCt	ddCt	RQ	NQO1	mean	dCt	ddCt	RQ	GCLC	mean	dCt	ddCt	RQ
	U87 CTR1	16.3227	15.6779	24.9783	24.9608	9.28292	0	1	20.9321	21.0191	5.34124	0	1	25.208	25.1596	9.48175	0	1
		15.7459		24.8322					21.2822					25.1705
		15.6099		25.0718					21.1061					25.1004
	U87 RAPA1	15.8009	15.7087	24.8806	24.9678	9.2591	-0.0238165	1.01665	20.8141	21.3018	5.59306	0.251819	0.839837	25.3893	25.6259	9.91721	0.43546	0.739458
		15.7674		25.1579					21.0072					24.9127
		15.5579		24.865					21.5963					25.8626
	U87 CTR2	15.7961	15.4849	24.6836	24.3969	8.91199	0	1	20.6814	20.9659	5.48097	0	1	24.9736	25.1468	9.66193	0	1
		15.4224		24.1058					20.9888					25.1722
		15.2362		24.4013					20.9429					25.2946
	U87 RAPA2	15.2472	15.425	25.2413	25.3668	9.94179	1.02979	0.48978	21.8692	21.6434	6.2184	0.737435	0.599805	25.3905	25.533	10.108	0.446039	0.734056
		15.6665		25.161					21.6044					25.55
		15.3613		25.6981					21.4566					25.6584
	U87 CTR2	15.6655	15.6084	22.2472	22.3066	6.69819	0	1	19.9791	20.013	4.40453	0	1	24.3454	24.4971	8.88866	0	1
		15.5825		22.3485					19.9921					24.6488
		15.5772		22.3241					20.0676					24.9014
	U87 RAPA2	17.2478	17.2973	24.3609	24.6115	7.31418	0.615987	0.652483	22.0345	22.0429	4.7456	0.341066	0.789458	25.8612	25.9927	8.69535	-0.193301	1.14338
		17.3333		24.7892					21.9899					25.7553
		17.3109		24.6844					22.1044					26.3615
	u87 ctr	17.9747	17.9329	25.0354	25.0391	7.10611	0	1	26.8986	26.9821	9.04915	0	1	24.5852	24.4883	6.55534	0	1
		17.9573		25.0286					27.0329					24.5143
		17.8668		25.0531					27.0148					24.3653
	u87 RAPA	16.3116	16.0173	25.228	25.2665	9.24925	2.14314	0.226387	25.1253	25.1739	9.15656	0.10741	0.928253	23.0674	23.0927	7.07544	0.520104	0.697322
		15.9303		25.3619					25.1121					23.0495
		15.81		25.2098					25.2841					23.1614

## Sheet: 6C
				RAW DATA 6C
				10.5.22
				u87	NRF2	GAPDH	NRF2/GAPDH			T98G	NRF2	GAPDH	NRF2/GAPDH
				CTR	33652865	12798518	2.62943	1		CTR	27087823	12311640	2.20018	1
				RAPA	12731731	9360225	1.36019	0.517296		RAPA	20980146	14565225	1.44043	0.654686
				14.06.21
				u87	NRF2	GAPDH	NRF2/GAPDH			T98G	NRF2	GAPDH	NRF2/GAPDH
				CTR	27244137	17867761	1.52477	1		CTR	24153137	45048610	0.536157	1
				RAPA	10006681	13063347	0.766012	0.50238		RAPA	11382581	39758238	0.286295	0.533976
				u87	NRF2	GAPDH	NRF2/GAPDH			T98G	NRF2
				CTR	33652865	29541116	1.13919	1		CTR	18892267	18346832	1.02973	1
				RAPA	12731731	19940874	0.638474	0.560465		RAPA	9958803	14329276	0.694997	0.674932
