# Supplementary material for: NRF2 connects Src tyrosine kinase to ferroptosis resistance in glioblastoma
Source: Life Sci Alliance. 2023 Oct 25;7(1):e202302205. doi: 10.26508/lsa.202302205 (PMC10599979; doi:10.26508/lsa.202302205)
Supplement: Supplementary file 15 [file LSA-2023-02205_SdataF7.xlsx]

## Sheet: 7A-C
	RAW DATA 7A_C
	7A	CELL PROLIFERATION
	72h
	Empty	SRC WT	SRC KD
	8.4	15	12
	13.8	17	6
	6.2	5.8	8.6
	4.7	2.9	2
	5.4	12	11.6
	fc
hours	empty CTR					empty TRIG
0	1	1	1	1	1	1	1	1	1	1
24	4	5.1	1.8	1.5		2	2.7	0.9	2.1
48	4.8	9.2	1.8	5.1	2.5	3.2	4.8	3.7	2.4	4.7
72	8.4	13.8	6.2	4.7	5.4	4	8	8.4	1.3	7.1
	fc
hours	srcwt CTR					src wt TRIG
0	1	1	1	1	1	1	1	1	1	1
24	2.5	4.7	0.9	1.6		3	3.1	0.8	1.2
48	5.2	9.1	2.5	1.5	4.4	4.4	4.5	1.6	2.3	5.3
72	14.8	17	5.8	2.9	11.6	4	5	3.9	3.1	10.9
	fc
hours	src kd CTR					src kd TRIG
0	1	1	1	1	1	1	1	1	1	1
24	3.6	2.4	1.2	1.7		2.4	1.6	1	2.7
48	6.4	4.6	2.8	1.7	6.6	4	3.3	1.4	1.1	6.4
72	12	6	8.6	1.6	11.7	8	5	8.2	1.9	14.2

## Sheet: 7B-E
	RAW DATA 7B-E
	7B	COLONY NUMBER
	n.exp	EMPTY	SRC WT	SRC KD
	1	24	43	34
	2	36	37	29
	3	32	31	25
	4	24	50	35
	5	32	45	30
	6	42	56	40
	7B-E	COLONY NUMBER AFTER ML385 TREATMENT
		17.5.21	CTR	ML385	%	viability inhibition	F.c. to CTR	f.c. to empty ctr
		EMPTY	24	7	29.1667	70.8333	0.291667	1	1
		SRCWT	43	9	20.9302	79.0698	0.209302	0.717608	1.39352
		SRCKD	34	10	29.4118	70.5882	0.294118	1.0084	0.991667
		20.5.21	CTR	ML385 1uM	%
		EMPTY	36	26	72.2222	27.7778	0.722222	1	1
		SRCWT	37	14	37.8378	62.1622	0.378378	0.523909	1.90873
		SRCKD	29	18	62.069	37.931	0.62069	0.859416	1.16358
		6.8.21	CTR	ML385 1uM	%
		EMPTY	32	24	75	25	0.75	1	1
		SRCWT	45	21	46.6667	53.3333	0.466667	0.622222	1.60714
		SRCKD	30	23	76.6667	23.3333	0.766667	1.02222	0.978261

## Sheet: 7F
	RAW DATA 7F
		SRCWT				SRCKD
	CTR	10.03	12.23	11.64	12.12	16.91		15.74	16.17
	ML385	15.01	25.24	22.35	30.45	21.06		11.66	11.57
	IR	30.83	33.95	31.46	34.74	39.46		40.41	40.86
	IR+ML	35.72	50.27	50.9	49.43	39.97		36.79	35.3
