# Supplementary material for: NRF2 connects Src tyrosine kinase to ferroptosis resistance in glioblastoma
Source: Life Sci Alliance. 2023 Oct 25;7(1):e202302205. doi: 10.26508/lsa.202302205 (PMC10599979; doi:10.26508/lsa.202302205)
Supplement: Supplementary file 16 [file LSA-2023-02205_SdataF8.xlsx]

## Sheet: 8A
RAW DATA 8A
U87 wt kd n4-5-6 apr22
SAMPLE	GAPDH	mean	SLC7A11	mean	dCt	ddCt	RQ	GPX4	mean	dCt	ddCt	RQ
SRC WT n4	17.4441	17.1198	21.8831	22.019	4.8992	0	1	20.0954	20.1497	3.0299	0	1
	16.9275		21.9671					20.1412
	16.9877		22.2067					20.2124
SRC KD n4	16.5903	16.4771	22.6757	22.621	6.1439	1.2447	0.421996	20.331	20.3136	3.83652	0.806617	0.571721
	16.4674		22.5704					20.2738
	16.3736		22.617					20.3362
SRC WT n5	16.6696	16.5705	22.1116	22.6389	6.06838	0	1
	16.4703		23.6248
	16.5716		22.1802
SRC KD n5	20.2284	20.242	31.769	32.2149	11.9729	5.90451	0.0166941
	20.2962		32.2696
	20.2015		32.6061
SRC WT n6	15.7246	15.8067	21.5101	22.0595	6.25276	0	1	18.9258	20.3221	4.51541	0	1
	15.2556		22.9279					18.9131
	15.8888		21.7405					18.8553
SRC KD n6	15.7527	15.7601	22.9525	23.0478	7.28773	1.03497	0.488026	20.2506	20.902	5.14184	0.626431	0.647777
	15.737		23.0924					20.3178
	15.7906		23.0985					20.398
SRC WT n7 (da exp sopra)	19.2921	19.6831	23.097	23.0272	3.34409	0	1	20.9266	20.902	1.21882	0	1
			23.0657					20.918
	20.0742		22.9189					20.8612
SRC KD n7 (da exp sopra)	22.4237	22.5865	29.4714	29.4661	6.87959	3.5355	0.0862402	25.6721	25.7506	3.16406	1.94524	0.259671
	22.7494		29.3143					25.8679
			29.6126					25.7118
t98g
SAMPLE	GAPDH	mean	SLC7A11	mean	dCt	ddCt	RQ	GPX4	mean	dCt	ddCt	RQ
SRC WT n1	15.86	15.8233	23.2726	23.3068	7.48352	0	1	22.1293	22.1997	6.37642	0	1
	15.75		23.2583					22.2781
	15.86		23.3896					22.1918
SRC KD n1	16.33	16.4333	25.7967	25.969	9.53564	2.05212	0.241129	24.6815	24.4341	8.0008	1.62438	0.324349
	16.48		26.1225					24.1662
	16.49		25.9877					24.4547
SRC WT n22	16.92	16.93	22.4883	22.5584	5.62836	0	1	22.6075	22.6382	5.70823	0	1
	16.92		22.3467					22.7116
	16.95		22.8401					22.5957
SRC KD n22	19.03	18.8533	27.1284	27.2103	8.35699	2.72862	0.15087	26.231	26.2352	7.38184	1.6736	0.313469
	18.79		27.2075					26.2053
	18.74		27.295					26.2692
SRC WT n6	15.2	15.1533	21.8507	21.8465	6.69316	0	1	21.1394	21.1229	5.96953	0	1
	15.07		21.8407					21.1063
	15.19		21.8481					21.4339
SRC KD n6	15.87	15.9067	23.1314	23.2816	7.37494	0.681778	0.623396	22.0906	22.2914	6.38469	0.415164	0.749934
	15.81		22.9614					22.3052
	16.04		23.4318					22.2775

## Sheet: 8B U87
RAW DATA 8B
U87 feb.23
SAMPLE	ACTIN	mean	SLC7A11	mean	dCt	ddCt	RQ	GPX4	mean	dCt	ddCt	RQ
U87 CTR 1	15.8354	15.847	24.0261	24.0227	8.17567	0	1	22.165	22.1741	6.32711	0	1
	15.9027		23.9739					22.1924
	15.8031		24.068					22.165
U87 DAS 10nM	14.9843	15.0151	23.5911	23.7898	8.77469	0.599017	0.660204	21.8988	21.8201	6.80497	0.47786	0.718042
	15.084		23.8412					21.8187
	14.977		23.9372					21.7428
SAMPLE	ACTIN	mean	SLC7A11	mean	dCt	ddCt	RQ	GPX4	mean	dCt	ddCt	RQ
U87 CTR 17.2	15.3122	15.2206	20.564	20.7384	5.51782	0	1	20.965	20.5783	5.35766	0	1
	15.2438		20.9469					20.9497
	15.1058		20.7043					19.82
U87 DAS 10nM	14.8129	14.9921	21.2866	21.1964	6.20433	0.686513	0.621354	19.7592	20.7455	5.75336	0.395694	0.760124
	15.6239		21.7602					21.1835
	15.1713		20.5426					20.3074
SAMPLE	ACTIN	mean	SLC7A11	mean	dCt	ddCt	RQ	GPX4	mean	dCt	ddCt	RQ
U87 CTR 22.2	15.8065	15.7562	20.7208	20.7438	4.98762	0	1	21.0143	21.0605	5.30438	0	1
	15.7477		20.9855					21.1003
	15.7143		20.7668					21.067
U87 DAS 10nM	15.1995	15.3744	20.4784	20.6291	5.25473	0.267108	0.830983	22.149	21.7463	6.37197	1.06759	0.477116
	15.5235		20.7488					20.7728
	15.4001		20.6601					22.3172

## Sheet: 8B GBMSC83
RAW DATA 8B
GBM-SC83
SAMPLE	GAPDH	mean	SLC7A11	mean	dCt	ddCt	RQ	GPX4	mean	dCt	ddCt	RQ
CTR 23.3	16.827	16.7323	24.5074	24.509	7.77667	0	1	20.0822	20.1102	3.37787	0	1
	16.7203		24.3418					20.1385
	16.6496		24.6778					20.1098
DAS 23.3	16.3442	16.3673	24.36	24.3284	7.96113	0.184452	0.879983	20.2645	20.3013	3.93396	0.556094	0.680141
	16.4182		24.2877					20.2495
	16.3395		24.3375					20.3899
CTR 30.3	16.562	16.7251	25.2747	25.2494	8.52437	0	1	20.0608	20.1148	3.38971	0	1
	16.8051		25.2379					20.0956
	16.8082		25.2356					20.1879
DAS 30.3	17.0767	16.5345	25.2376	25.2815	8.74699	0.222617	0.85701	20.1089	20.1958	3.66125	0.27154	0.828435
	16.5644		25.3423					20.2243
	16.5047		25.2647					20.2542
SAMPLE	ACTIN	mean	SLC7A11	mean	dCt	ddCt	RQ	GPX4	mean	dCt	ddCt	RQ
CTR 1	16.3316	16.085	25.0496	25.2493	9.16439	0	1	22.9835	19.9776	3.8926	0	1
	16.0088		25.3147					19.9646
	15.9145		25.3837					19.9905
DAS 1	15.7768	15.7846	25.1645	25.1496	9.36509	0.200701	0.870127	20.0624	20.0055	4.2209	0.328294	0.796478
	15.8236		25.1439					19.9833
	15.7533		25.1405					19.9706
2023-02-01
SAMPLE	ACTIN	mean	SLC7A11	mean	dCt	ddCt	RQ	GPX4	mean	dCt	ddCt	RQ
GBM CTR 1	17.1756	16.8976	25.5814	25.4133	8.51569	0	1	20.5415	20.5255	3.62791	0	1
	16.8261		25.3173					20.4861
	16.6911		25.3411					20.5489
GBM DAS 1	17.1714	17.1489	26.0057	25.9681	8.81913	0.303447	0.810314	21.0263	21.0151	3.86614	0.238227	0.847786
	17.2046		25.8642					20.9718
	17.0708		26.0343					21.0471
GBM CTR 2	16.6993	16.3834	25.8569	25.8444	9.46101	0	1	20.0626	20.1458	3.76236	0	1
	16.0162		25.863					20.027
	16.4347		25.8133					20.3477
GBM DAS 2	16.3792	16.3228	26.2524	26.1859	9.86313	0.402121	0.756745	20.2179	20.2703	3.9475	0.185134	0.879568
	16.2825		26.1121					20.2949
	16.3067		26.1933					20.2981
GBM CTR 3	27.9125	27.7811	36.3462	36.3	8.51892	0	1	34.7599	34.1979	6.41678	0	1
	27.74		Undetermined					33.8122
	27.6907		Undetermined					34.0215
GBM DAS 3	16.1781	16.2447	25.9619	25.9159	9.67127	1.15235	0.449892	20.1223	20.0198	3.77511	0.147201	0.903001
	16.2874		25.9262					19.9598
	16.2686		25.8598					19.9772
GBM DAS 3.2	16.4736	16.492	25.3884	25.3691	8.87709	0.358176	0.78015	20.0864	20.1705	3.67855	0.0506408	0.965507
	16.3883		25.3776					20.1922
	16.6141		25.3412					20.233

## Sheet: 8C
				RAW DATA 8C
				n1
					FOLD CHANGE PI+ CELLS
				WT	CTR	0.616315
					IR	16.5964
					IR+FERR	11.1158
					FERRO	0.6151
				KD	CTR	1.42105
					IR	27.1253
					IR+FERR	10.8672
					FERRO	1.99765
				n2
					FOLD CHANGE PI+ CELLS
				EMPTY	CTR	0.921491	1
					IR	17.5447	19.4941
					IR+FERR	9.10005	10.1112
					FERRO	0.878563	0.976182
				KD	CTR	1.25753	1.39726
					IR	36.336	40.3734
					IR+FERR	13.8305	15.3673
					FERRO	1.5233	1.69255
				n3
					FOLD CHANGE PI+ CELLS
				WT	CTR	0.39002
					IR	12.8894
					IR+FERR	9.97412
					FERRO	1.17167
				KD	CTR	1.06926
					IR	24.2266
					IR+FERR	12.0392
					FERRO	0.779152

## Sheet: 8E
			RAW DATA 8E
			%cell death
			CTR					DAS					FERROSTATIN					DAS+FERROSTATIN
		CTR	7.8	7.81	5.6		10.7	12.88	11.13	7.2	7.8	11.7	11	5	6			6	13	7
		IR	22.8	20.6	21.3		26.27	45.2	33.9	26.3	24.3	36.5	34.4	32.8	24.8			27.5	24.7	23.2

## Sheet: 8G
		RAW DATA 8G
		N1	3_5 h						3_20
			2_20
		CTR	HOECHST	PI+	PI/HOECHST	%		IR	HOECHST	PI+	PI/HOECHST	%
		1	2905	5	0.00172117	0.172117		1	376	140	0.37234	37.234
		DAS						IR + DAS
		1	1106	32	0.0289331	2.89331		1	320	159	0.496875	49.6875
		ERA						IR + ERA
		1	1150	93	0.0808696	8.08696		1	659	344	0.522003	52.2003
		ERA + DAS						IR+ DAS+ERA
		1	934	245	0.262313	26.2313			390	219	0.561538	56.1538
		N2	3_3 h						ENTRAMBI 10_14
			10_20
		CTR	HOECHST	PI+	PI/HOECHST	%		IR	HOECHST	PI+	PI/HOECHST	%
		1	3754	67	0.0178476	1.78476		1	300	162	0.54	54
		DAS						IR + DAS
		1	3600	152	0.0422222	4.22222		1	273	151	0.553114	55.3114
		ERA						IR + ERA
		1	4352	210	0.0482537	4.82537		1	293	165	0.56314	56.314
		ERA + DAS						IR+ DAS+ERA
		1	3031	197	0.0649951	6.49951			201	197	0.9801	98.01
		N3
			3_20
		CTR	HOECHST	PI+	PI/H	%		DAS	HOECHST	PI+	PI/H	%
		1	2459	109	0.044327	4.4327		1	1943	172	0.0885229	8.85229
		IR	HOECHST	PI+	PI/H	%		DAS + IR	HOECHST	PI+	PI/H	%
		1	1400	122	0.0871429	8.71429		1	804	112	0.139303	13.9303
		ERA	HOECHST	PI+	PI/H	%		ERA + DAS	HOECHST	PI+	PI/H	%
		1	1053	273	0.259259	25.9259		1	859	259	0.301513	30.1513
		ERA + IR	HOECHST	PI+	PI/H	%		ERA + DAS+ IR	HOECHST	PI+	PI/H	%
		1	421	214	0.508314	50.8314		1	125	122	0.976	97.6
		N4
			3_20
		CTR	HOECHST	PI+	PI/H	%		DAS	HOECHST	PI+	PI/H	%
		1	1249	19	0.0152122	1.52122		1	727	20	0.0275103	2.75103
		2	948	22	0.0232068	2.32068		2	969	26	0.0268318	2.68318
		3	898	20	0.0222717	2.22717		3	976	28	0.0286885	2.86885
		4	1024	23	0.0224609	2.24609		4	847	38	0.0448642	4.48642
						2.07879						3.19737
		IR	HOECHST	PI+	PI/H	%		DAS + IR	HOECHST	PI+	PI/H	%
		1	1060	36	0.0339623	3.39623		1	898	63	0.0701559	7.01559
		2	1187	35	0.0294861	2.94861		2	732	40	0.0546448	5.46448
		3	1163	36	0.0309544	3.09544		3	880	40	0.0454545	4.54545
		4	1168	42	0.0359589	3.59589		4	730	53	0.0726027	7.26027
						3.25904						6.07145
		ERA	HOECHST	PI+	PI/H	%		ERA + DAS	HOECHST	PI+	PI/H	%
		1	1263	473	0.374505	37.4505		1	780	528	0.676923	67.6923
		2	990	348	0.351515	35.1515		2	737	387	0.525102	52.5102
		3	870	387	0.444828	44.4828		3	878	436	0.496583	49.6583
						39.0283		4				56.6203
		ERA + IR	HOECHST	PI+	PI/H	%		ERA + DAS+ IR	HOECHST	PI+	PI/H	%
		1	483	286	0.592133	59.2133		1	382	267	0.698953	69.8953
		2	377	301	0.798408	79.8408		2	497	353	0.710262	71.0262
		3	646	430	0.665635	66.5635		3	483	308	0.637681	63.7681
		4	482	296	0.614108	61.4108		4	359	299	0.832869	83.2869
		5	565	341	0.60354	66.7571		5				71.9941

## Sheet: 8I
		RAW DATA 8I
		48h		PI+	HOECHST	%MORTE		48h		PI+	HOECHST	%MORTE
		WT CTR	1	18	1577	1.14141		KD CTR	1	36	455	7.91209
			2	3	558	0.537634			2	45	715	6.29371
			3	4	640	0.625			3	18	442	4.0724
		WT ERA	1	127	486	26.1317		KD ERA	1	170	455	37.3626
			2	60	257	23.3463
			3	53	262	20.229			3	138	396	34.8485
		NRF2 CTR	1	5	213	2.34742			4	199	680	29.2647
			2	6	468	1.28205		NRF2 CTR	1	12	500	2.4
			3	8	469	1.70576			2	12	507	2.36686
			4	9	361	2.49307			3	7	475	1.47368
		NRF2 ERA	1	62	410	15.122		NRF2 ERA	1	103	852	12.0892
			2	77	345	22.3188			2	93	760	12.2368
			3	40	297	13.468			3	100	567	17.6367
			4	53	333	15.9159			4	78	725	10.7586
